# Supplementary material for: Improved Estimation of Human Lipoprotein Kinetics with Mixed Effects Models
Source: PLoS One. 2015 Sep 30;10(9):e0138538. doi: 10.1371/journal.pone.0138538 (PMC4589417; doi:10.1371/journal.pone.0138538)
Supplement: S1 File — (CSV) [file pone.0138538.s003.csv]

ID	Time	Log Plasma leucine enrichment	Log VLDL1 enrichment	Log VLDL2 enrichment	VLDL1 pool size	VLDL2 pool size	Leucine injection	Diabetic
1	0				4.640006301	5.171477819	630	0
1	0.0334	-0.438446012
1	0.0667	-0.604823637
1	0.1	-0.721016575
1	0.1334	-0.847112594
1	0.1667	-1.006151611
1	0.2	-1.07689708
1	0.25	-1.139727387
1	0.3334	-1.351479571
1	0.5	-1.580676384	-6.187109599	-7.216357115
1	0.75	-1.922773186	-3.922016044	-5.471549774
1	1	-2.065493165	-3.346863523	-4.97705405
1	1.25		-2.886961026	-4.508037226
1	1.5		-2.71526704	-4.342975512
1	2	-3.136567166	-2.64544762	-3.986680329
1	2.5		-2.694320126	-3.750108982
1	3	-3.990912195	-2.8351535	-3.600654365
1	4	-4.332218535	-3.165743026	-3.44376871	4.381026134	5.245312081
1	5		-3.47665782
1	6	-4.526033502	-3.905370317	-3.441678281
1	7		-4.274111383
1	8		-4.352745378	-3.670806587	4.068257227	5.095895138
2	0				3.849913532	4.196684521	635.6	0
2	0.0334	-0.472799428
2	0.0667	-0.600124487
2	0.1	-0.688713804
2	0.1334	-0.818825036
2	0.1667	-0.879418312
2	0.2	-0.95850795
2	0.25	-1.123620522
2	0.3334	-1.251371957
2	0.5		-6.135686982	-7.520751374
2	0.75		-3.992427133	-5.593595473
2	1		-3.023660257	-4.770663807
2	1.25		-2.859987323	-3.883403198
2	1.5		-2.393750844	-3.398836358
2	2	-2.77808378	-2.291033305	-3.325403141
2	2.5		-2.354008585	-3.119259984
2	3	-3.35342033	-2.45854311	-2.934356761
2	4	-3.878074756	-2.797688446	-2.790182148	3.957011667	4.216969192
2	5		-3.008611532	-2.971869833
2	6	-4.530257335	-3.735144098	-2.986163858
2	7		-4.121664608	-3.249403826
2	8	-4.558710175	-4.33122664	-3.478693207	3.832369222	4.269767377
3	0				4.73532087	4.815693178	595	0
3	0.0334	-0.71910133
3	0.0667	-0.857293084
3	0.1	-0.956984248
3	0.1334	-1.098252972
3	0.1667	-1.147198873
3	0.2	-1.244357754
3	0.25	-1.348952039
3	0.3334	-1.475281717
3	0.5	-1.791547605	-5.279573513	-6.639275169
3	0.75	-2.128665936	-3.518630879	-5.12547495
3	1	-2.390285342	-2.97079462	-4.603914414
3	1.25		-2.706694376	-4.274724266
3	1.5		-2.638120453	-4.06630203
3	2		-2.6270401	-3.731258075
3	2.5		-2.682431884	-3.386674492
3	3	-3.993714107		-3.338325141
3	4	-4.445341127	-3.252978093	-3.240553262	4.56309741	4.769173162
3	5		-3.582399154	-3.272307839
3	6	-4.985903716		-3.366230596
3	7		-4.342548246	-3.539672226
3	8	-5.317905967	-4.633789096	-3.729506029	4.303389189	4.954059122
4	0				4.405663812	5.025878524	584.5	0
4	0.0334	-0.383033286
4	0.0667	-0.481258903
4	0.1	-0.588102394
4	0.1334	-0.714269593
4	0.1667	-0.796535649
4	0.2	-0.90996723
4	0.25	-1.030653547
4	0.3334	-1.23788176
4	0.5	-1.509844597	-5.099167348	-6.70803579
4	0.75	-1.824136851	-3.185804065	-5.156677914
4	1	-2.052538733	-2.585291193	-4.459972907
4	1.25		-2.335393312	-4.118208386
4	1.5		-2.252277545	-3.775651103
4	2	-2.767071527	-2.25745353	-3.394510626
4	2.5		-2.409758639	-3.147842587
4	3	-3.371769948	-2.61333736	-3.011368679
4	4	-3.923598774	-3.150636697	-3.036100155	4.377755024	4.894225066
4	5		-3.57289552	-3.025433901
4	6		-3.975368753	-3.161223979
4	7		-4.287304586	-3.333054053
4	8	-4.772250308	-4.476495459	-3.559110521	4.278664122	4.927438451
5	0				3.219015815	4.351792917	562.1	0
5	0.0334	-0.379797471
5	0.0667	-0.503211256
5	0.1	-0.602236876
5	0.1334	-0.669970515
5	0.1667	-0.743263482
5	0.2	-0.830293665
5	0.25	-0.924432774
5	0.3334	-1.067800871
5	0.5	-1.329312823	-5.658436945	-7.686002872
5	0.75	-1.61758788	-3.125511187	-5.039400159
5	1	-1.718914116	-2.309338281	-4.184800882
5	1.25		-1.963932915	-3.721976135
5	1.5		-1.875931545	-3.273232049
5	2	-2.362218978	-1.984580115	-2.892105002
5	2.5		-2.154515948	-2.75303646
5	3	-2.788232321	-2.464566172
5	4	-3.565143881	-3.032471534	-2.656423206	3.408421227	4.063601809
5	5		-3.427022389	-2.764973122
5	6	-4.249538163	-3.844390431	-2.962489518
5	7		-4.08033711	-3.206255652
5	8	-4.196138714	-4.32276574	-3.453869367	3.554133038	4.057473087
6	0				3.839468441	4.489532036	526.4	0
6	0.0334	-0.462641573
6	0.0667	-0.514785809
6	0.1334	-0.679303784
6	0.1667	-0.742128586
6	0.2	-0.822620429
6	0.25	-0.961588866
6	0.3334	-1.085491819
6	0.5	-1.416076615	-5.878964056	-7.331760518
6	0.75	-1.708566183	-3.745304299	-5.747726782
6	1	-2.003391885	-3.03592704	-5.034556503
6	1.25		-2.720064699	-4.514007733
6	1.5		-2.568238809	-4.059599851
6	2	-2.768102115	-2.460543093	-3.733634799
6	2.5		-2.571782566	-3.480686935
6	3		-2.70630397	-3.329685997
6	4	-3.858805209	-3.039123192	-3.184047657	3.748726126	4.791265862
6	5		-3.386373494	-3.130021114
6	6	-4.44837613	-3.747290679	-3.183704064
6	7		-4.029624994	-3.276469143
6	8		-4.168634303	-3.406520908	3.782451761	4.696188213
7	0				5.045732131	4.750724019	588	0
7	0.0334	-0.475217033
7	0.0667	-0.598576669
7	0.1	-0.733938322
7	0.1334
7	0.1667	-0.969954259
7	0.2	-1.052236044
7	0.25	-1.171867222
7	0.3334	-1.349737569
7	0.5	-1.625287129	-5.2987322	-6.173810326
7	0.75	-1.967046046	-3.606493412	-4.919291034
7	1	-2.156268286	-3.147738317	-4.429043735
7	1.25		-2.93286354
7	1.5		-2.762840035	-4.293211481
7	2	-3.06501091	-2.664441858	-3.876115383
7	2.5		-2.658834959	-3.592138789
7	3	-3.693103458	-2.771836399	-3.373379438
7	4	-4.212615608	-2.906582875	-3.164243883	5.043296076	5.125213199
7	5		-3.219632023	-3.13317472
7	6	-4.541769898	-3.475039289	-3.133092505
7	7		-3.762780236
7	8	-5.112043726	-4.249508613	-3.299285942	4.773342107	5.179871611
8	0				4.495615889	5.037016237	503.3	0
8	0.0334	-0.334922982
8	0.0667
8	0.1	-0.50870447
8	0.1334	-0.596840898
8	0.1667	-0.677915664
8	0.2	-0.74275579
8	0.25	-0.848539275
8	0.3334	-1.009023352
8	0.5	-1.257600213	-5.486882923
8	0.75	-1.552995616	-3.618957307	-6.150053322
8	1	-1.764540342	-2.87145055	-5.39276006
8	1.25		-2.644933641	-4.707992318
8	1.5		-2.46583632	-4.24744245
8	2		-2.40615002	-3.686819046
8	2.5		-2.494994088	-3.525270435
8	3	-3.276270823	-2.543681905	-3.240095952
8	4	-3.777542957	-2.901846662	-3.158935611	4.097345056	5.020066678
8	5		-3.151287554	-3.037836896
8	6		-3.669643668	-3.077302916
8	7		-3.919499451	-3.154647597
8	8	-4.739117755	-4.333886762	-3.336992531	3.787922997	5.034913187
9	0				3.494353728	4.22958907	521.5	0
9	0.0334	-0.544470566
9	0.0667	-0.621325948
9	0.1	-0.738896092
9	0.1334	-0.819075811
9	0.1667	-0.907615879
9	0.2	-0.963052049
9	0.25	-1.095878322
9	0.3334	-1.218475535
9	0.5	-1.538421137	-5.187269083	-6.613080393
9	0.75	-1.98776749	-3.117979888	-4.595265437
9	1	-2.139954593	-2.583881056	-4.216049099
9	1.25		-2.270479694	-3.796946002
9	1.5		-2.209927318	-3.553425666
9	2	-2.991458379	-2.21902291	-3.213213837
9	2.5		-2.381160947	-3.038105827
9	3	-3.608017942	-2.572597702	-2.923022713
9	4	-4.104042025	-3.044542381	-2.87143098	3.811572637	4.11112793
9	5		-3.270076129	-2.943526931
9	6	-4.602963927	-3.838983971	-3.098199261
9	7		-4.171045908	-3.30310412
9	8		-4.350071161	-3.484670172	3.58925247	4.450561068
10	0				3.630084408	4.360394335	588	0
10	0.0334	-0.95236957
10	0.0667	-1.018209854
10	0.1	-1.099487716
10	0.1334	-1.22397821
10	0.1667	-1.266683678
10	0.2	-1.334655185
10	0.25	-1.440212926
10	0.3334	-1.562865199
10	0.5	-1.847303635	-6.347903881
10	0.75	-2.163803261	-3.823346147	-5.265798174
10	1	-2.448927284	-2.916209917	-4.518906218
10	1.25		-2.644400255	-4.050435138
10	1.5		-2.565332693	-3.824207941
10	2	-3.325649663	-2.61752254	-3.401085665
10	2.5		-2.816243842	-3.2764573
10	3	-4.079864077	-3.081991511	-3.228053817
10	4	-4.470403282	-3.576721655	-3.19601075	3.701005634	4.25407962
10	5		-4.083432189	-3.383307671
10	6		-4.417653237	-3.544843139
10	7		-4.685717647	-3.841682382
10	8	-4.897265324	-4.850454452	-4.104600096	3.596106054	4.762994111
11	0				3.925576737	4.488151983	488.6	0
11	0.0334	-0.37047488
11	0.0667	-0.463373037
11	0.1	-0.575302733
11	0.1334	-0.671585877
11	0.1667	-0.797882753
11	0.2	-0.855709656
11	0.25
11	0.3334
11	0.5	-1.458737345	-5.279451894	-6.749924329
11	0.75	-1.856601373	-3.21629579	-4.908708564
11	1	-2.132078171	-2.539445763	-4.281372411
11	1.25		-2.355561815	-3.883059837
11	1.5		-2.291679366	-3.693359661
11	2	-2.661808914	-2.358066954	-3.343220867
11	2.5		-2.520794496	-3.111431886
11	3	-3.42699314	-2.709300299	-3.014192857
11	4	-4.158293672	-3.260055026	-3.000816267	3.73659404	4.315710535
11	5		-3.72944742	-3.102400816
11	6	-4.695193207	-4.231817466	-3.272542693
11	7		-4.480954159	-3.498707946
11	8		-4.714211952	-3.709666098	3.277061711	4.075569407
12	0				5.547596391	5.502522717	682.5	0
12	0.0334	-0.629866796
12	0.0667	-0.819251383
12	0.1	-0.954819262
12	0.1334	-1.1100457
12	0.1667	-1.193622784
12	0.2	-1.268898501
12	0.25	-1.401559336
12	0.3334	-1.54777226
12	0.5	-1.818134641	-7.202067957	-8.983832347
12	0.75	-2.143307123	-4.891125598	-6.284275083
12	1	-2.364382716	-3.99915826	-5.555662461
12	1.25		-3.506368515	-5.048200119
12	1.5		-3.263316172	-4.750257013
12	2	-3.239636701	-3.091431611	-4.340351408
12	2.5		-3.004431778	-4.097380608
12	3	-4.037253787	-3.018713601	-3.928971588
12	4	-4.519414362	-3.215417227	-3.736255941	5.110480629	5.586349378
12	5		-3.423807258	-3.613607311
12	6	-4.927101379	-3.720895721	-3.580188812
12	7		-3.994929104	-3.593802852
12	8	-5.168025173	-4.20838273	-3.679431002	5.034742369	5.627872881
13	0				3.211274004	3.782912683	529.9	0
13	0.0334	-0.658680858
13	0.0667	-0.822897046
13	0.1	-0.958396797
13	0.1334	-1.043691463
13	0.1667	-1.148105022
13	0.2	-1.241886359
13	0.25	-1.551344494
13	0.3334	-1.670367551
13	0.5	-2.183977352	-5.236718328	-6.461802052
13	0.75	-2.60124801		-4.641303125
13	1	-2.723317451	-2.64693647
13	1.25		-2.427128635	-3.721138469
13	1.5		-2.324422986	-3.499866216
13	2	-3.389131777	-2.41567722	-3.14220313
13	2.5		-2.52733988	-2.958600609
13	3		-2.746947608	-2.882327811
13	4	-4.078982724	-3.32595106	-2.860961024	3.359851813	3.869493304
13	5		-3.847590226	-3.058912807
13	6	-4.184227727	-4.240399287	-3.336889297
13	7		-4.535781501	-3.65543368
13	8		-4.82762097	-3.969933329	3.317549433	3.772522979
14	0				4.393406945	4.562305482	671.3	0
14	0.0334
14	0.0667	-0.630482623
14	0.1	-0.719453135
14	0.1334	-0.803277554
14	0.1667	-0.912925612
14	0.2	-0.994752416
14	0.25	-1.100215634
14	0.3334	-1.236806991
14	0.5	-1.489852334	-6.521064834	-9.146599302
14	0.75	-1.722428831	-4.510629984	-6.327250547
14	1.1667	-2.157120634	-3.223480166	-4.802918764
14	1.25		-3.072139091	-4.256912416
14	1.5		-2.861676442	-4.21846412
14	2	-2.821679757	-2.640984597	-4.037852808
14	2.5		-2.675740216	-3.695998817
14	3	-3.453785479	-2.689408065	-3.455411878
14	4	-4.01261714	-2.866444925	-3.25947829	4.401375115	4.714523794
14	5		-3.213618828	-3.116751452
14	6	-4.647493206	-3.557836165	-3.179475113
14	7		-3.894795009	-3.191827214
14	8	-4.910768717	-4.191156892	-3.381054691	4.2533783	4.539525453
15	0				3.478898889	3.825911314	661.5	0
15	0.0334	-0.425450088
15	0.0667	-0.526638656
15	0.1	-0.591201928
15	0.1334	-0.691415654
15	0.1667	-0.771735875
15	0.2	-0.86531319
15	0.25	-0.967979609
15	0.3334	-1.120051289
15	0.5	-1.376718997	-5.757964125	-6.486424097
15	0.75	-1.647493425	-3.359513399	-4.450716673
15	1	-1.876154066	-2.478459816	-3.772401739
15	1.25		-2.144986734	-3.455442056
15	1.5		-2.051589907	-3.195290917
15	2	-2.724911917	-2.086603286	-2.807913164
15	2.5		-2.260725724	-2.660112705
15	3	-3.498784058	-2.517449566	-2.577952882
15	4	-3.906810734	-3.148728306	-2.602418791	3.328196489	4.115839064
15	5		-3.67768441	-2.739900766
15	6	-4.743530558	-4.043510876	-2.97881256
15	7		-4.42933947	-3.250825766
15	8	-4.893750654	-4.612008728	-3.545163295	3.548927494	4.222947714
16	0				4.932199045	5.708562532	594.3	1
16	0.0334	-0.822052993
16	0.0667	-0.938472109
16	0.1	-1.045392293
16	0.1334	-1.162628847
16	0.1667	-1.29077512
16	0.2	-1.296329295
16	0.25	-1.42900604
16	0.3334	-1.595228008
16	0.5	-1.840018549	-6.990492826	-9.081243336
16	0.75	-2.175247301	-4.763293566	-7.240861613
16	1	-2.401850624	-3.723509381	-6.549582966
16	1.25		-3.534677119	-5.99827881
16	1.5		-3.189133932	-5.581254258
16	2	-2.92503241	-3.030883442	-5.123543734
16	2.5		-3.006197831	-4.698415021
16	3	-3.80263197	-3.088989615	-4.46247027
16	4	-4.613945479	-3.18892711	-4.17219964	4.918329198	5.496134494
16	5			-4.038186616
16	6	-6.307732848	-3.557981421	-3.959448846
16	7		-3.860583251	-3.896227575
16	8		-4.042000227	-3.939331072	5.066074731	5.644446397
17	0				5.831999772	5.741848675	686	1
17	0.0334	-1.004193678
17	0.0667	-1.216206335
17	0.1	-1.317486729
17	0.1334	-1.473872237
17	0.1667	-1.518106881
17	0.2	-1.686015884
17	0.25	-1.804499169
17	0.3334	-2.031940846
17	0.5	-2.301374845	-6.890991724	-10.58651958
17	0.75	-2.630466065	-4.868476139	-7.066111312
17	1	-2.774793277	-4.256501622	-6.513026583
17	1.25		-3.836398912	-5.848481402
17	1.5		-3.623086545	-5.310371659
17	2	-3.542579365	-3.444539172	-5.136196483
17	2.5		-3.330421627	-4.674731795
17	3	-4.044763713	-3.303552403	-4.467077724
17	4	-4.319410005	-3.364816029	-4.182652262	5.597477068	5.753572139
17	5		-3.451414134	-4.01890524
17	6	-4.525632379	-3.628459386	-3.917300573
17	7		-3.84819362	-3.869242421
17	8		-4.014055382	-3.850055422	5.655694564	5.810212418
18	0				5.340686963	5.085223151	594.3	1
18	0.0334	-0.993433517
18	0.0667	-1.001382912
18	0.1	-1.140930152
18	0.1334	-1.243785535
18	0.1667	-1.394661886
18	0.2	-1.513788568
18	0.25	-1.631990206
18	0.3334	-1.803326764
18	0.5	-2.460806436	-5.972989395	-7.197253507
18	0.75	-2.674735303	-4.277127973	-5.613418557
18	1	-2.983641277	-3.737245056	-4.968121602
18	1.25		-3.458417807	-4.603549275
18	1.5		-3.360331246	-4.572564263
18	2	-3.639591775	-3.223778754	-4.271556233
18	2.5		-3.169957884	-4.045491398
18	3	-3.908951101	-3.210996804	-3.969634771
18	4		-3.321291378	-3.828755253	5.401595716	5.086262112
18	5		-3.578404382	-3.688767577
18	6	-4.39400031	-3.694093011	-3.72262498
18	7		-3.901916868	-3.691007378
18	8	-4.540492213	-4.0866556	-3.754194455	5.410645552	5.078966613
19	0				4.435095134	4.905889589	553.7	1
19	0.0334	-0.513660867
19	0.0667	-0.653052538
19	0.1	-0.782726971
19	0.1334	-0.870108782
19	0.1667	-0.980166002
19	0.2	-1.079986291
19	0.25	-1.186406407
19	0.3334	-1.35856543
19	0.5	-1.63378808	-7.793587419	-7.259076896
19	0.75	-1.949449729		-6.107527617
19	1	-2.219687498	-3.13641593
19	1.25		-2.864918565	-4.717143618
19	1.5		-2.722403346	-4.512212172
19	2	-2.946360312	-2.614998678	-4.09345323
19	2.5		-2.590513325	-3.690686621
19	3	-3.618367979	-2.669366894	-3.437673652
19	4	-4.092241862	-2.953889499	-3.16834136	4.402938022	4.581986254
19	5		-3.208136249	-3.170011808
19	6	-4.750127378	-3.518873521	-3.178880761
19	7		-3.743828996	-3.257032606
19	8	-4.973749624	-4.225657536	-3.373072246	4.563603383	4.537286075
20	0				4.593391084	4.952221976	553	1
20	0.0334	-0.855477957
20	0.0667	-0.989249346
20	0.1	-1.116426356
20	0.1334	-1.229666495
20	0.1667	-1.340140717
20	0.2	-1.40546254
20	0.25	-1.553786329
20	0.3334	-1.692437593
20	0.5	-1.837746052	-6.394000814	-8.427914026
20	0.75	-2.181283792	-4.135534116	-5.870301399
20	1	-2.334799586	-3.516832535	-5.524255704
20	1.25		-3.121316753	-5.009253494
20	1.5		-2.932500576	-4.786417668
20	2	-3.161091043	-2.858009565	-4.326887915
20	2.5		-2.895710831	-3.974079761
20	3	-3.884052926	-3.024465138
20	4	-4.432985778	-3.240573901	-3.654765204	4.669552445	4.699111247
20	5		-3.50570843	-3.609625064
20	6	-4.887523498	-3.839762187	-3.608616485
20	7		-4.078764504	-3.742674898
20	8		-4.351743113	-3.809172372	4.686081747	4.939579582
21	0				4.695102293	4.539671204	735	1
21	0.058	-0.64715325
21	0.0833	-0.811647522
21	0.1
21	0.1334	-0.950919635
21	0.1667
21	0.2	-1.053363222
21	0.25	-1.171506763
21	0.3334	-1.290660165
21	0.5	-1.557470365	-5.408275531	-6.389215513
21	0.75	-1.925127689	-3.40337501	-4.732269154
21	1	-2.188141559	-2.813228187	-4.132811091
21	1.25		-2.598384058	-3.837392514
21	1.5		-2.492481421	-3.69086078
21	2	-3.038779363	-2.475162346	-3.370095219
21	2.5		-2.528563312	-3.118583043
21	3	-3.652931073	-2.678428181	-3.004069314
21	4	-4.152105329	-3.006377508	-2.939770768	4.659942422	4.986137662
21	5		-3.501214225	-2.99648126
21	6		-3.814385685	-3.108539993
21	7		-4.197168437	-3.301579893
21	8	-4.824196076	-4.391897236	-3.518007959	4.690292279	5.07398561
22	0				4.673006389	5.500919378	658	1
22	0.0334	-0.666223157
22	0.0667	-0.738619734
22	0.1	-0.847934731
22	0.1334	-0.954455724
22	0.1667	-1.045549619
22	0.2	-1.12378363
22	0.25	-1.245660291
22	0.3334	-1.401833756
22	0.5	-1.639264959	-5.865159008	-8.094249168
22	0.75	-2.005839428	-3.620236457	-6.184956654
22	1		-3.13891653	-5.620756761
22	1.25		-2.906605976	-5.237985072
22	1.5		-2.705953782	-4.642520284
22	2		-2.642309005	-4.210619962
22	2.5		-2.688993215	-3.783121297
22	3	-3.47690164	-2.800133942	-3.633601098
22	4	-3.893208278	-3.066200243	-3.490810425	4.651027482	5.279501452
22	5		-3.440919318	-3.559470944
22	6	-4.325397964	-3.780277185	-3.379475178
22	7		-4.084112673	-3.483247545
22	8	-4.668808215	-4.375802329	-3.56554277	4.47474824	5.198740096
23	0				4.517937055	4.527887386	584.5	1
23	0.0334	-1.14064226
23	0.0667	-1.177149258
23	0.1	-1.235115948
23	0.1334	-1.322240469
23	0.1667	-1.386881842
23	0.2	-1.481866919
23	0.25	-1.563206176
23	0.3334	-1.755021175
23	0.5	-2.105993096	-4.119615996	-5.463904591
23	0.75	-2.270666887	-3.431077909	-4.887947777
23	1	-2.667255924
23	1.25		-2.76459077	-3.879457364
23	1.5		-2.701477162	-3.710364668
23	2	-3.093085397	-2.728580952	-3.476449959
23	2.5		-2.803484139	-3.338527998
23	3	-3.631862168	-2.963442493	-3.234165802
23	4	-3.967142903	-3.354278219	-3.174146241	4.453931725	4.703586402
23	5		-3.746443828	-3.286017888
23	6		-4.122614801	-3.461612301
23	7		-4.45136157	-3.692360759
23	8	-5.114683718	-4.676024011	-4.093168411	4.181064738	4.791012975
24	0				5.798713795	5.693832144	612.5	1
24	0.0334	-1.081842317
24	0.0667
24	0.1	-1.171882558
24	0.1334	-1.307432543
24	0.1667
24	0.2	-1.484561702
24	0.25	-1.579689569
24	0.3334	-1.700707791
24	0.5	-1.906647198	-6.421623184	-8.224403661
24	0.75	-2.199767187	-4.622957797	-6.329127582
24	1	-2.408919534	-4.280654156	-5.628445686
24	1.25		-3.635722334	-5.455330046
24	1.5		-3.551475838	-5.020007543
24	2	-3.206314585	-3.352137974	-4.687772083
24	2.5		-3.371782933	-4.447367557
24	3	-3.709458078	-3.22108747	-4.472411407
24	4	-4.073651482	-3.312061562	-4.221980338	5.759493082	5.811862063
24	5		-3.444169945	-4.075053349
24	6	-4.669166886	-3.603195606	-3.917055609
24	7		-3.797684325	-3.918171779
24	8	-5.325775879	-4.010715441	-3.907283437	5.781322052	5.947612665
25	0				5.222657229	5.562254912	672.7	1
25	0.0334	-0.306721216
25	0.0667	-0.440619314
25	0.1	-0.548285625
25	0.1334	-0.672331303
25	0.1667	-0.795831099
25	0.2
25	0.25	-1.089135649
25	0.3334	-1.217693298
25	0.5	-1.555334358	-5.167938564	-7.203054835
25	0.75	-1.855563256	-3.89801862	-5.803370701
25	1	-2.085278761	-3.298692507	-5.37143183
25	1.25		-3.017179623	-4.886522188
25	1.5		-2.863296303	-4.775914312
25	2	-2.990882069	-2.773316217	-4.301195279
25	2.5		-2.821694711
25	3	-3.719526405	-2.908150021	-3.842969415
25	4	-4.287140523	-3.025033933	-3.563243108	5.430545567	5.540748707
25	5		-3.32560241	-3.495436168
25	6	-4.721558801	-3.603428132	-3.436333603
25	7		-3.852475254	-3.50577972
25	8	-5.180212104	-4.105961299	-3.510252933	5.23715979	5.530063807
26	0				5.099439507	5.916080761	591.5	1
26	0.0334	-0.526809969
26	0.0667	-0.654706365
26	0.1	-0.75939434
26	0.1334	-0.888121153
26	0.1667
26	0.2	-1.06764774
26	0.25	-1.202924904
26	0.3334	-1.361781139
26	0.5	-1.639458909	-6.296963504	-7.82512339
26	0.75	-2.031274639	-4.011491261	-6.036924982
26	1	-2.427949171	-3.350571056	-5.3297664
26	1.25		-3.089555803	-5.130912284
26	1.5		-2.950869033	-4.93047307
26	2	-3.164613319	-2.883648574	-4.549819251
26	2.5		-2.899885452	-4.377043688
26	3	-3.834152868	-2.886884928	-4.309876045
26	4	-4.196080909	-3.123613433	-3.939192801	5.139849046	5.487573159
26	5		-3.380239189	-3.769941821
26	6	-4.720217394	-3.607452059	-3.697252821
26	7		-3.86275336	-3.648594054
26	8	-5.167864804	-4.197812553	-3.704762639	5.2432274	5.23875312
27	0				4.779333555	5.184218785	707	1
27	0.0334	-0.912572244
27	0.0667	-0.964432053
27	0.1	-1.077562454
27	0.1334	-1.219754414
27	0.1667	-1.261506077
27	0.2	-1.383380017
27	0.25	-1.533083905
27	0.3334	-1.657912292
27	0.5	-1.849823176	-5.631435987	-6.440335532
27	0.75	-2.246406479	-4.011404898	-4.99534065
27	1	-2.424501894	-3.329166601	-4.370852637
27	1.25		-3.159216816	-4.154958189
27	1.5		-2.97539172	-3.958720055
27	2	-3.148452002	-2.849898913	-3.742948249
27	2.5		-2.823670435	-3.490204031
27	3	-3.584701277	-2.849317861	-3.433817884
27	4	-3.850972676	-2.946037847	-3.282862124	4.763557592	4.984578752
27	5		-3.075156145	-3.28372819
27	6	-4.240098979	-3.247344015	-3.293756804
27	7		-3.42505068	-3.342997721
27	8	-4.379380677	-3.627561713	-3.455020178	4.823558449	5.042366492
28	0				3.546115573	4.629764989	534.1	1
28	0.0334
28	0.0667	-0.722452245
28	0.1	-0.797770064
28	0.1334	-0.939253135
28	0.1667	-1.061270477
28	0.2	-1.123383646
28	0.25	-1.239064485
28	0.3334	-1.395083984
28	0.5	-1.637396502	-4.541698703	-7.454314069
28	0.75	-1.952576447	-2.80789326	-5.022348277
28	1	-2.138753218	-2.295402448	-4.133433393
28	1.25		-2.144379626	-3.764106102
28	1.5		-2.168090464	-3.457413401
28	2	-2.772155867	-2.286558101	-3.186046249
28	2.5		-2.488280705	-2.946279655
28	3	-3.445259727	-2.747014499	-2.909449268
28	4	-3.930029028	-3.302631007	-2.906161975	3.495343248	4.579969294
28	5		-3.706204621	-3.032488997
28	6	-4.538954356	-4.088153593	-3.218759012
28	7		-4.406087916	-3.418854296
28	8	-4.773695653	-4.55277068	-3.652998481	3.653948278	4.722483111
29	0				5.11475504	5.134146909	710.5	1
29	0.0334	-1.089881008
29	0.0667	-1.138126301
29	0.1	-1.218654239
29	0.1334	-1.320332016
29	0.1667	-1.431951651
29	0.2	-1.473180555
29	0.25	-1.615931377
29	0.3334	-1.724383381
29	0.5	-1.89198509	-5.272407051	-6.527314209
29	0.75	-2.145032382	-3.612738852	-5.028407368
29	1	-2.369845691	-3.125768419	-4.512959491
29	1.25		-2.869990202	-4.233373532
29	1.5		-2.792374587	-3.923543176
29	2	-3.119413727	-2.745276711	-3.668945831
29	2.5		-2.825505908	-3.470589592
29	3	-3.660793923	-3.005750903	-3.343242524
29	4	-4.250507188	-3.393564984	-3.301155222	4.489950113	5.17836614
29	5		-3.764240419	-3.380631672
29	6	-4.837635764	-4.11389062	-3.442941077
29	7		-4.467172715	-3.705107129
29	8	-5.293090122	-4.680463253	-3.950643532	4.773637886	5.100027407
30	0				5.204885422	4.945420989	805	1
30	0.0334	-0.51656245
30	0.0667	-0.610417299
30	0.1	-0.70724204
30	0.1334	-0.797683863
30	0.1667	-0.919863372
30	0.2	-0.985540701
30	0.25	-1.078375875
30	0.3334	-1.197868707
30	0.5	-1.450034611	-6.358558465	-7.907358309
30	0.75	-1.77441601	-4.129624811	-6.027915944
30	1	-1.991818018	-3.405641578	-5.285271344
30	1.25		-2.981252522	-4.717235792
30	1.5		-2.742263691	-4.427678231
30	2	-2.790638779	-2.586453089	-3.755634251
30	2.5		-2.553329525	-3.577747592
30	3	-3.503605346	-2.60835124	-3.378613384
30	4	-3.933815926	-2.85086194	-3.195750954	5.037601742	4.849292144
30	5		-3.14464878	-3.125771334
30	6	-4.582901919	-3.464911682	-3.175266038
30	7		-3.824934522	-3.278326223
30	8	-4.934214998	-4.105693056	-3.403864841	4.726768158	4.935552488
